# Supplementary material for: The Neuromodulator-Encoding sadA Gene Is Widely Distributed in the Human Skin Microbiome
Source: Front Microbiol. 2020 Dec 1;11:573679. doi: 10.3389/fmicb.2020.573679 (PMC7736160; doi:10.3389/fmicb.2020.573679)
Supplement: Supplementary Table 1 — List of species in Figure 3. [file Table_1.xlsx]

## Sheet: Sheet 1
List of species in figure 3
Species	Genbank	Identity (%)		Species	Genbank	Identity (%)		Species	Genbank	Identity (%)		Species	Genbank	Identity (%)
'Osedax' symbiont	OUS30061.1	48.53		Candidatus Viridilinea	RRR75433.1	45.24		Leifsonia sp.	SEI01756.1	45.43		Raoultella terrigena	SUQ58117.1	49.09
Acetobacter aceti	TCS32459.1	48.07		Candidatus Wallbacteria	OGM06346.1	46.36		Leifsonia xyli	AAT89890.1	46.10		Rhizobiales bacterium	PCJ93955.1	47.97
Acetobacter ascendens	ARW10747.1	49.42		Candidatus Woesebacteria	RLC30836.1	47.97		Leisingera methylohalidivorans	AHD03628.1	41.21		Rhizobium etli	RAK17380.1	47.33
Acetobacter ghanensis	CEF55729.1	45.81		Catenulispora acidiphila	ACU73159.1	46.51		Leisingera sp.	KIC39223.1	42.86		Rhizobium favelukesii	CDM57839.1	49.24
Acetobacter okinawensis	OUJ13390.1	44.95		Catenulispora sp.	OLE20481.1	42.82		Leminorella richardii	SQI40960.1	62.14		Rhizobium hidalgonense	PON07731.1	42.67
Acetobacter pasteurianus	GAB29948.1	45.17		Cedecea neteri	SQA98191.1	48.30		Lentimicrobium saccharophilum	GAP42462.1	46.55		Rhizobium leguminosarum	RWX31247.1	42.72
Acetobacter pomorum	EGE48859.1	45.40		Celeribacter neptunius	SFI69132.1	47.21		Lentzea albida	SER86778.1	45.89		Rhizobium nepotum	KJF66246.1	49.88
Acetobacter senegalensis	KXV61894.1	45.67		Cellulomonas cellasea	KGM03690.1	46.55		Lentzea jiangxiensis	SDO47924.1	48.60		Rhizobium phaseoli	KKZ85890.1	43.38
Acetobacter sp.	OUJ13011.1	45.73		Cellulomonas sp.	KRD43769.1	49.57		Leptolyngbya antarctica	PZO44879.1	51.23		Rhizobium sp.	KPF42520.1	48.79
Achromatium sp.	KOR29936.1	42.27		Cellulophaga fucicola	SFW15264.1	46.29		Leptolyngbya foveolarum	PZO16410.1	49.33		Rhodanobacter sp.	ODU93431.1	48.39
Acidimicrobiaceae bacterium	OUV01265.1	47.03		Cellulophaga lytica	AIM61347.1	46.29		Leptolyngbya sp.	BAU11666.1	49.32		Rhodanobacteraceae bacterium	TAN07287.1	50.24
Acidimicrobiales bacterium	RZV41793.1	47.51		Cellvibrionales bacterium	PCH51245.1	45.54		Leucothrix sp.	RVU82453.1	46.34		Rhodobacteraceae bacterium	PCJ76745.1	48.61
Acidimicrobiia bacterium	RTL05138.1	45.01		Cereibacter changlensis	PZX50307.1	43.50		Levilinea saccharolytica	KPL75747.1	41.25		Rhodobacterales bacterium	OUS06854.1	49.18
Acidimicrobium sp.	KRO43352.1	45.67		Chitinophaga dinghuensis	RAJ73672.1	44.68		Lewinella xylanilytica	PPK84539.1	45.04		Rhodopseudomonas faecalis	PYF00129.1	47.15
Acidiphilium sp.	OYV69174.1	46.94		Chitinophaga filiformis	SDG10657.1	47.99		Limnoraphis robusta	KKD35200.1	47.09		Rhodopseudomonas palustris	TAH64829.1	47.37
Acidithiobacillus sp.	PHS08201.1	46.45		Chitinophaga ginsengisoli	PSL30884.1	50.14		Listeria monocytogenes	PDQ48505.1	75.62		Rhodopseudomonas sp.	KPF95310.1	47.38
Acidithrix ferrooxidans	KJF15656.1	43.59		Chitinophaga sancti	SFW85832.1	46.24		Luteipulveratus halotolerans	KNX37192.1	46.61		Rhodospirillaceae bacterium	MAI13573.1	48.29
Acidobacteria bacterium	RMH17407.1	53.46		Chitinophagaceae bacterium	TAM97391.1	52.14		Luteipulveratus mongoliensis	AKU16848.1	47.75		Rhodospirillales bacterium	OYV51310.1	48.07
Acidobacteriaceae bacterium	AXC12317.1	48.70		Chlorobi bacterium	KXK35215.1	48.90		Luteitalea pratensis	AMY07093.1	44.29		Rhodothermaeota bacterium	PDH44351.1	50.75
Acidobacteriales bacterium	RPI20065.1	43.15		Chloroflexi bacterium	RMF76487.1	53.25		Lutimaribacter saemankumensis	SDI00771.1	46.04		Robiginitomaculum sp.	PHR78837.1	53.36
Acidobacteriia bacterium	SPE34344.1	46.49		Chloroflexus aggregans	ACL24036.1	44.47		Lutispora thermophila	SHJ14438.1	43.44		Roseicitreum antarcticum	SDX72711.1	43.78
Acidobacterium sp.	PHY10663.1	42.49		Chromatiales bacterium	OYV75882.1	46.15		Lysinibacillus fusiformis	EKU40674.1	46.26		Roseivirga seohaensis	KOF02182.1	50.39
Acidocella sp.	OYV33909.1	46.33		Chromohalobacter salexigens	ABE58412.1	44.84		Lysinibacillus sp.	OCX61991.1	42.96		Rosenbergiella nectarea	SEQ97302.1	46.84
Acidovorax avenae	AVS86079.1	44.42		Chryseobacterium angstadtii	KMQ61676.1	51.29		Magnetospirillum sp.	ARJ68103.1	46.02		Roseobacter sp.	OIQ44005.1	45.04
Acidovorax cattleyae	SDO83710.1	43.95		Chryseobacterium indologenes	QBA21614.1	50.73		Mameliella alba	PTR39231.1	44.49		Roseomonas sp.	GAV36239.1	41.03
Acinetobacter baumannii	ADX04416.1	47.11		Chryseobacterium oleae	SFN34306.1	51.16		Mangrovibacterium diazotrophicum	RKD85984.1	45.14		Roseovarius albus	SLN13056.1	42.08
Acinetobacter calcoaceticus	GAM29724.1	47.58		Chryseobacterium oranimense	CEJ69359.1	50.86		Mannheimia haemolytica	STY62309.1	46.38		Roseovarius mucosus	KGM87450.1	45.06
Acinetobacter haemolyticus	AZN69542.1	46.74		Chryseobacterium sp.	PTT40513.1	51.34		Mannheimia succiniciproducens	AAU37434.1	48.36		Roseovarius pacificus	SHL77334.1	51.45
Acinetobacter sp.	RDC49021.1	64.52		Chryseolinea serpens	SHH34131.1	49.00		Mannheimia varigena	AHG74747.1	47.06		Roseovarius sp.	KJS43166.1	46.67
Acinetobacter ursingii	PMC94619.1	45.41		Chthoniobacterales bacterium	PZR74668.1	53.32		Maribacter sp.	PIF00501.1	45.41		Roseovarius tolerans	SEN72071.1	45.92
Actinoalloteichus hoggarensis	ASO21384.1	45.11		Citrobacter braakii	SUX62782.1	47.41		marine actinobacterium	KIE50487.1	46.48		Ruegeria halocynthiae	SDX78102.1	46.97
Actinoalloteichus hymeniacidonis	AOS63083.1	45.31		Citrobacter freundii	SUX73362.1	47.09		marine bacterium	OJJ19274.1	51.06		Ruegeria lacuscaerulensis	EEX09952.1	44.98
Actinoalloteichus sp.	APU16285.1	45.39		Citrobacter sp.	RXM24811.1	47.55		Marinifilaceae bacterium	BAX81766.1	46.68		Ruegeria sp.	ODM46371.1	44.67
Actinobacillus equuli	VEI47357.1	48.65		Clavibacter insidiosus	RIJ33355.1	48.73		Marinilabiliales bacterium	PLW94713.1	45.05		Ruminococcus gnavus	A7B1V0.1	65.16
Actinobacillus lignieresii	SUU00936.1	46.65		Clavibacter michiganensis	KZC96184.1	46.53		Marinobacter sp.	AOC37726.1	48.33		Saccharomonospora sp.	OQO95083.1	45.79
Actinobacillus pleuropneumoniae	EFM86703.1	45.75		Clavibacter nebraskensis	KXU20316.1	49.01		Marinoscillum sp.	MAK07401.1	50.75		Saccharopolyspora antimicrobica	SFO41046.1	42.51
Actinobacillus ureae	SUT87145.1	46.42		Clavibacter sp	GBL22418.1	46.17		Marinosulfonomonas sp.	PHQ99841.1	44.86		Saccharopolyspora erythraea	EQD85711.1	49.87
Actinobacteria bacterium	RPI29633.1	52.46		Clostridiales bacterium	PLX33143.1	44.65		Marinovum algicola	AKO98456.1	41.46		Saccharothrix carnea	PSL52939.1	46.70
actinobacterium acAcidi	KGA08029.1	48.56		Clostridium botulinum	APQ98399.1	51.45		Marivirga lumbricoides	PTB95781.1	50.64		Saccharothrix sp.	OKI26318.1	47.42
actinobacterium acAMD-5	KGA08829.1	50.12		Clostridium sp.	CDA63298.1	62.80		Marivita cryptomonadis	OSQ63053.1	46.67		Saccharothrix texasensis	ROP36168.1	46.21
Actinokineospora auranticolor	PPK64712.1	45.58		Comamonadaceae bacterium	OIP19471.1	43.85		Marivita geojedonensis	OSQ43856.1	42.36		Saccharothrix variisporea	RKT68244.1	45.68
Actinomadura mexicana	SNS22354.1	50.00		Consotaella salsifontis	SKA34416.1	44.19		Massilia sp.	SDE47854.1	45.67		Salegentibacter salarius	SLK01472.1	46.88
Actinomadura meyerae	SNS22201.1	44.83		Corallococcus coralloides	QAT83122.1	48.12		Mesorhizobium japonicum	BAB51259.1	45.43		Salegentibacter salegens	SHM59544.1	46.63
Actinomadura sp.	RSN68910.1	43.40		Corallococcus sp.	RKG86149.1	48.92		Mesorhizobium muleiense	SDI86095.1	44.86		Salinibacter ruber	CBH24368.1	53.00
Actinomadura viridilutea	PRX01812.1	43.37		Corynebacterium glucuronolyticum	SMB84263.1	54.65		Mesorhizobium sp.	RWO94201.1	48.70		Salinibacterium amurskyense	PJJ78781.1	44.29
Actinomyces sp.	RMH68091.1	44.22		Corynebacterium halotolerans	AGF71519.1	48.61		Methylibium sp.	EWS52792.1	48.99		Salinisphaera sp.	AWN17875.1	45.08
Actinomycetales bacterium	RYJ04700.1	48.48		Corynebacterium xerosis	SLN03991.1	45.30		Methylobacillus sp.	OAJ71295.1	47.37		Salinivibrio proteolyticus	OOF30185.1	48.94
Actinomycetospora cinnamomea	PVZ03434.1	43.05		Coxiella burnetii	ACJ18031.1	48.42		Methylobacter sp.	TAK63005.1	45.27		Salipiger thiooxidans	SDF02816.1	46.45
Actinophytocola xanthii	OLF16312.1	47.99		Crocinitomicaceae bacterium	OUT68427.1	46.90		Methylobacterium sp.	ODT46444.1	40.74		Sandaracinaceae bacterium	RZO61369.1	53.39
Actinophytocola xinjiangensis	OLF09819.1	45.89		Crocosphaera watsonii	CCQ60877.1	49.46		Methylococcales bacterium	RIZ71571.1	47.67		Saprospiraceae bacterium	TAK35535.1	49.21
Actinoplanes derwentensis	SDT78299.1	47.38		Cryobacterium flavum	SDN91387.1	41.92		Methylococcus sp.	RUM54624.1	52.46		Saprospirales bacterium	OUW80456.1	45.07
Actinoplanes friuliensis	AGZ41694.1	41.47		Cryobacterium roopkundense	KGJ71829.1	49.30		Methylocystis sp.	PPD46669.1	46.30		SAR86 cluster	PCH60841.1	44.20
Actinoplanes italicus	PRX21366.1	46.35		Cryomorphaceae bacterium	KRO63993.1	49.11		Methylophaga lonarensis	EMR13932.1	43.22		SAR92 clade	RZO20318.1	41.07
Actinoplanes lutulentus	RAK33244.1	48.31		Cryptosporangium aurantiacum	SHM98869.1	46.26		Methylophaga nitratireducenticrescens	AUZ83103.1	44.59		Sedimenticola selenatireducens	PLX62586.1	44.51
Actinoplanes philippinensis	SFF55388.1	46.86		Cupriavidus sp.	KDP85052.1	49.01		Methylophaga sp.	PHR82538.1	46.39		Seinonella peptonophila	SHF26017.1	55.85
Actinoplanes regularis	SNR26038.1	46.98		Curtobacterium oceanosedimentum	KTR53910.1	45.93		Methylophaga thiooxydans	KGM07642.1	46.45		Serinibacter salmoneus	PFG21090.1	41.65
Actinoplanes sp.	BBH64094.1	46.63		Curtobacterium sp.	SBN61290.1	48.15		Methylosinus sp.	OAI30829.1	46.36		Serratia fonticola	RDL27948.1	46.31
Actinoplanes xinjiangensis	PWK51589.1	46.34		Curvibacter sp.	OGO98704.1	45.90		Methylovirgula ligni	REF89034.1	46.40		Serratia marcescens	CDJ76942.1	48.39
Actinopolyspora alba	SFE46922.1	47.74		Cyanobacteria bacterium	PSO63851.1	47.75		Methylovulum sp.	TAL41528.1	46.71		Serratia plymuthica	AEF45523.1	47.47
Actinopolyspora erythraea	KGI82680.1	48.85		cyanobacterium BACL30	KRO94671.1	44.53		Microbacteriaceae bacterium	TAM70645.1	44.73		Serratia rubidaea	AML57909.1	43.12
Actinopolyspora mortivallis	PRW62294.1	47.72		cyanobacterium TDX16	OWY67659.1	46.17		Microbacterium foliorum	KJL21041.1	43.91		Serratia sp.	CUW18778.1	47.34
Actinopolyspora mzabensis	SDJ86081.1	47.39		Cyanobium gracile	AFY27671.1	45.00		Microbacterium ketosireducens	KJL42606.1	44.27		Shewanella algae	AQV12021.1	44.36
Actinopolyspora righensis	SFT62507.1	47.99		Cyanobium sp.	PZV23729.1	49.53		Microbacterium laevaniformans	EIC09397.1	46.50		Shewanella chilikensis	PYE60035.1	44.39
Actinopolyspora saharensis	SDR07222.1	47.10		Cycloclasticus sp.	PHS73784.1	46.35		Microbacterium mangrovi	KHK96398.1	44.76		Shewanella putrefaciens	SUJ12374.1	44.63
Actinopolyspora sp.	RZU70413.1	47.99		Cystobacter fuscus	ATB43205.1	47.48		Microbacterium oxydans	AZS41775.1	45.00		Shewanella sp.	PIX71344.1	47.70
Actinosynnema mirum	ACU36206.1	45.20		Cytophagaceae bacterium	OYU67539.1	47.71		Microbacterium pygmaeum	SDG51811.1	45.20		Shimwellia blattae	VDY64529.1	47.27
Actinosynnema sp.	ONI83083.1	50.96		Cytophagales bacterium	TAH21594.1	51.38		Microbacterium sp.	ODT10104.1	46.98		Silvanigrella aquatica	APJ05089.1	49.60
Advenella incenata	RZT99864.1	43.81		Deltaproteobacteria bacterium	RMG99638.1	51.44		Microbispora rosea	SIS22110.1	48.06		Silvanigrellales bacterium	BBH54134.1	50.45
Advenella kashmirensis	ETF03345.1	41.95		Dermabacter sp.	OFT48743.1	44.79		Microbispora sp.	ETK34140.1	45.04		Sinomicrobium oceani	SFW14555.1	44.47
Advenella mimigardefordensis	AHG64585.1	43.42		Dermabacter vaginalis	ANP26707.1	44.77		Microbulbifer donghaiensis	SHF09412.1	45.10		Sinomonas sp.	ASN51614.1	41.27
Aequorivita soesokkakensis	OAD91734.1	54.52		Dermacoccus sp.	KLO63418.1	42.86		Microcella putealis	RZS59319.1	44.49		Sinorhizobium medicae	PLU60357.1	41.49
Aequorivita sp.	PHR11793.1	53.41		Desulfatibacillum aliphaticivorans	ACL06436.1	40.92		Micrococcales bacterium	OYX50670.1	45.43		Sinorhizobium meliloti	RVN85198.1	40.43
Aequorivita sublithincola	AFL80278.1	54.76		Desulfobacter postgatei	PIE63391.1	45.39		Micrococcus luteus	PZQ81427.1	45.21		Sinorhizobium sp.	KSV74896.1	45.28
Aequorivita viscosa	SDW47055.1	55.24		Desulfobacteraceae bacterium	RPI79016.1	52.93		Micrococcus sp.	OFT15369.1	44.72		Sinosporangium album	SDI06603.1	46.31
Aeromicrobium erythreum	ALX05905.1	47.24		Desulfobacterales bacterium	OGR25331.1	46.23		Micromonospora avicenniae	SIR52169.1	49.78		Snodgrassella alvi	KES10637.1	41.69
Agrobacterium rhizogenes	GAJ94988.1	44.47		Desulfobacterium sp.	OQY15804.1	50.52		Micromonospora carbonacea	SCF47991.1	45.86		Solirubrobacter pauli	RKQ92783.1	41.34
Agrococcus jejuensis	SDH31577.1	42.96		Desulfobacula sp.	OGR20349.1	44.95		Micromonospora chokoriensis	SCF12464.1	47.29		Solirubrobacterales bacterium	PZR65446.1	51.30
Agrococcus jenensis	ROR65215.1	40.61		Desulfobulbaceae bacterium	KJS02389.1	47.76		Micromonospora coriariae	SCF12712.1	49.24		Sorangium cellulosum	AUX41698.1	52.75
Agrococcus pavilionensis	ERG64361.1	42.19		Desulfobulbus propionicus	ADW19164.1	46.78		Micromonospora cremea	SIM78289.1	46.82		Sphaerobacter thermophilus	PZN59922.1	49.10
Agromyces cerinus	SIO03004.1	42.89		Desulfobulbus sp.	KGO35269.1	44.95		Micromonospora echinaurantiaca	SCG54571.1	48.22		Sphaerochaeta dissipatitropha	SMP48898.1	46.92
Agromyces sp.	RKT63792.1	49.86		Desulfonema ishimotonii	GBC59266.1	45.12		Micromonospora inyonensis	SCL23044.1	41.50		Sphingobacteriales bacterium	OYZ57000.1	55.10
Alcanivoracaceae bacterium	RLT91862.1	45.07		Desulfosporosinus sp.	KJS81369.1	45.51		Micromonospora lupini	CCH19149.1	47.20		Sphingomonadaceae bacterium	OYU01178.1	39.53
Algoriphagus alkaliphilus	SDA87320.1	47.37		Desulfotalea sp.	PHR27399.1	43.48		Micromonospora pattaloongensis	SDZ29746.1	44.92		Sphingomonadales bacterium	RYD88530.1	42.51
Algoriphagus halophilus	SIN69455.1	42.97		Desulfovibrio sp.	RXF77981.1	45.15		Micromonospora pisi	RKR87105.1	40.36		Sphingomonas sp.	ODU21939.1	51.98
Algoriphagus sp.	AMQ55372.1	47.56		Desulfuromonas sp.	PLX95004.1	46.17		Micromonospora purpureochromogenes	SCF24664.1	43.62		Sphingopyxis macrogoltabida	ALH81409.1	57.45
Aliifodinibius roseus	SHF92694.1	52.10		Devosia sp.	ODS81906.1	40.00		Micromonospora sediminicola	SBT66077.1	46.00		Spirobacillus cienkowskii	RDB36304.1	46.53
Aliiroseovarius sediminilitoris	SEV98019.1	47.67		Dictyobacter aurantiacus	GCE07131.1	45.80		Micromonospora sp.	RZU57430.1	48.03		Spirochaetae bacterium	PKL08583.1	46.02
Alkanindiges sp.	ONG40592.1	47.62		Dictyobacter kobayashii	GCE20849.1	48.19		Micromonospora viridifaciens	SCE91423.1	40.48		Spirochaetales bacterium	RPI95959.1	48.41
Alloactinosynnema iranicum	SDC42881.1	48.68		Dietzia alimentaria	ODQ97136.1	43.36		Microterricola pindariensis	PPL19310.1	40.99		Spirochaetes bacterium	RKX94208.1	48.36
Allokutzneria albata	SDN70193.1	45.07		Dietzia cinnamea	TCW25337.1	44.44		Microterricola viridarii	SDT01958.1	40.49		Spirosoma linguale	ADB36133.1	45.56
Alphaproteobacteria bacterium	RMD87550.1	49.43		Dietzia kunjamensis	RKE59834.1	43.64		Minicystis rosea	APR84619.1	49.88		Staphylococcus aureus	ATH56183.1	72.25
Alteribacillus bidgolensis	SDI18573.1	45.19		Dietzia lutea	AWH91905.1	44.92		Mizugakiibacter sediminis	GAP65969.1	41.55		Staphylococcus epidermidis	AXB88675.1	71.58
Alteromonadaceae bacterium	RPH11571.1	44.04		Dietzia maris	KZO59989.1	44.55		Modestobacter marinus	CCH88811.1	42.48		Staphylococcus sp.	OFL66229.1	72.69
Alteromonas sp.	RUM31941.1	45.61		Dietzia sp.	OFS27983.1	44.21		Modestobacter sp.	SDX62761.1	42.96		Starkeya novella	PZQ14368.1	56.50
Amycolatopsis australiensis	SFW88752.1	40.00		Dokdonia pacifica	SNS17151.1	49.88		Moraxella catarrhalis	WP_147489160.1	44.52		Sterolibacterium denitrificans	KYC29299.1	48.28
Amycolatopsis keratiniphila	AGM08077.1	46.00		Draconibacterium sp.	PIF05621.1	45.80		Moraxella sp.	RKW43434.1	48.99		Stigmatella aurantiaca	EAU68582.1	43.17
Amycolatopsis marina	SFB12878.1	48.81		Drancourtella sp.	OUQ43349.1	65.07		Moritella sp.	PHR89517.1	44.12		Streptacidiphilus jiangxiensis	SEL75956.1	47.00
Amycolatopsis mediterranei	KDO04215.1	38.56		Duganella sp.	RZT10532.1	47.03		Moritella viscosa	SGZ11515.1	44.60		Streptoalloteichus hindustanus	SHG82565.1	47.33
Amycolatopsis niigatensis	PKV91435.1	46.15		Dyadobacter sp.	OJV14474.1	42.86		Moritella yayanosii	SQD77079.1	45.08		Streptococcus pneumoniae	CVN13622.1	45.21
Amycolatopsis orientalis	ANN15920.1	47.55		Ectothiorhodospiraceae bacterium	PCI83475.1	51.61		Mucilaginibacter gotjawali	BAU53889.1	48.08		Streptococcus thermophilus	VDG62335.1	47.70
Amycolatopsis pretoriensis	SEF38063.1	48.41		Ekhidna lutea	SNT35157.1	50.60		Muricauda sp.	RPG35147.1	55.61		Streptomyces acidiscabies	GAV42457.1	44.77
Amycolatopsis rifamycinica	KDN20542.1	38.44		Elizabethkingia anophelis	KMU63889.1	51.34		Mycobacterium marinum	EPQ72427.1	44.98		Streptomyces afghaniensis	EPJ38541.1	47.75
Amycolatopsis saalfeldensis	SEP48842.1	55.05		Elizabethkingia meningoseptica	SQG07825.1	49.87		Mycobacterium pseudoshottsii	GAQ38643.1	44.52		Streptomyces aidingensis	SFC93138.1	51.10
Amycolatopsis sp.	OAP20318.1	45.68		Elizabethkingia miricola	AJW61890.1	50.54		Mycobacterium sp.	PQP60117.1	42.09		Streptomyces albidoflavus	PJT48322.1	48.49
Amycolatopsis sulphurea	PFG50277.1	41.72		Enhydrobacter aerosaccus	KND21834.1	45.70		Mycobacterium tuberculosis	CNE14165.1	47.25		Streptomyces albireticuli	ARZ65833.1	44.72
Amycolatopsis tolypomycina	SEC62019.1	41.00		Enhygromyxa salina	PRQ08448.1	47.16		Mycobacterium ulcerans	EUA85456.1	44.75		Streptomyces alboflavus	ARX82786.1	46.18
Amycolatopsis vancoresmycina	EOD65216.1	44.28		Ensifer adhaerens	KDP74248.1	45.06		Mycobacteroides abscessus	SLC81439.1	73.24		Streptomyces albulus	AIA02362.1	47.66
Anabaena sp.	OBQ24269.1	47.47		Ensifer alkalisoli	ODR93205.1	40.27		Mycobacteroides chelonae	ANA97876.1	45.45		Streptomyces albus	KUJ70111.1	44.44
Anaerolineaceae bacterium	OQY18042.1	43.24		Enterobacter asburiae	AMX04362.1	48.38		Mycolicibacterium aurum	VEG54990.1	40.82		Streptomyces alfalfae	APY85696.1	48.26
Anaerolineae bacterium	OQY79509.1	51.78		Enterobacter cloacae	CDL32837.1	46.12		Mycolicibacterium brisbanense	GAS87335.1	44.39		Streptomyces armeniacus	AXK31838.1	43.99
Ancylobacter rudongensis	SCW60179.1	41.22		Enterobacter ludwigii	AEW74451.1	47.03		Mycolicibacterium brumae	RWA16115.1	45.40		Streptomyces atratus	SFX02815.1	40.90
Aneurinibacillus migulanus	KIV59735.1	46.62		Enterobacter sp.	ERP08295.1	49.45		Mycolicibacterium flavescens	ODQ86914.1	40.71		Streptomyces aurantiacus	EPH44497.1	44.41
Angustibacter sp.	KQX67056.1	43.95		Enterobacterales bacterium	GBU13618.1	47.74		Mycolicibacterium fortuitum	SUA02604.1	45.08		Streptomyces avermitilis	BAB69157.1	48.39
Aphanizomenon flos-aquae	OBQ26335.1	47.19		Enterococcus faecium	KXH18167.1	73.25		Myxococcaceae bacterium	RPH71321.1	44.22		Streptomyces azureus	GAP48860.1	38.82
Aquabacterium sp.	KGM40859.1	49.04		Enterococcus silesiacus	OJG88609.1	45.87		Myxococcales bacterium	RYE83396.1	49.38		Streptomyces badius	RAN20188.1	42.53
Aquimarina atlantica	EZH74441.1	57.04		Enterovibrio norvegicus	SFP65462.1	44.42		Myxococcus hansupus	AKQ68384.1	46.21		Streptomyces bingchenggensis	ADI09576.1	46.44
Aquimarina sp.	PKV49504.1	57.52		Enterovibrio sp.	RXJ71161.1	44.23		Myxococcus stipitatus	AGC46696.1	47.49		Streptomyces bottropensis	EMF57648.1	44.81
Aquimarina spongiae	SHI39674.1	48.14		Erwinia amylovora	5O5C_A	47.45		Nannocystis exedens	PCC70468.1	44.84		Streptomyces caatingaensis	KNB53283.1	48.35
Arachidicoccus rhizosphaerae	SEA56097.1	43.43		Erwinia pyrifoliae	CAY75869.1	46.53		Neisseria sp.	RKV81207.1	45.35		Streptomyces cattleya	AEW98696.1	46.62
Archangium gephyra	REG29640.1	42.20		Erwinia sp.	ADP10407.1	46.76		Neisseriaceae bacterium	RTL10934.1	52.63		Streptomyces cavourensis	RBL81027.1	50.75
Archangium sp.	OJT22926.1	46.13		Erwinia tracheiphila	AXF75854.1	48.32		Niastella sp.	TCQ46560.1	48.82		Streptomyces chattanoogensis	KPC62816.1	43.14
Arcobacter sp.	PHR72342.1	43.39		Escherichia coli	CDL41864.1	47.13		Niastella yeongjuensis	SEN62923.1	47.82		Streptomyces chrestomyceticus	GCD38689.1	44.12
Arenibacter algicola	ASO06222.1	44.13		Ferriphaselus amnicola	BBE50616.1	47.14		Nisaea sp.	MAI99738.1	41.49		Streptomyces clavuligerus	EFG04490.1	48.18
Arenibacter echinorum	RAJ15621.1	43.90		Ferrithrix thermotolerans	SHE53947.1	47.44		Nitrobacter sp.	OJU24778.1	46.70		Streptomyces eurocidicus	PNE32299.1	48.21
Arenibacter palladensis	SHF44482.1	43.66		Filomicrobium sp.	MAI48910.1	44.08		Nitrosococcus watsonii	ADJ29760.1	49.04		Streptomyces ficellus	ARF06238.1	46.37
Arenibacter sp.	GBF21691.1	47.87		Fimbriimonas ginsengisoli	AIE84362.1	49.88		Nitrospinae bacterium	PIQ97849.1	44.47		Streptomyces filamentosus	EFE76460.1	46.59
Arenicella xantha	RBP53717.1	40.46		Firmicutes bacterium	CDC42934.1	62.93		Nitrospira bacterium	KPK30261.1	44.44		Streptomyces formicae	ATL31426.1	47.15
Armatimonadetes bacterium	CUU36471.1	53.25		Flammeovirgaceae bacterium	OUT98365.1	47.31		Nitrospirae bacterium	RMF84199.1	43.57		Streptomyces griseoaurantiacus	EGG44063.1	41.62
Arthrobacter alpinus	SEE53148.1	48.63		Flavihumibacter sp.	KYP13465.1	46.77		Nocardia brasiliensis	GAJ80035.1	42.72		Streptomyces griseocarneus	RLV04540.1	49.16
Arthrobacter crystallopoietes	EMY34255.1	49.17		Flavimaricola marinus	SMY07532.1	47.49		Nocardia donostiensis	ONM46836.1	45.21		Streptomyces griseochromogenes	ANP56843.1	42.28
Arthrobacter cupressi	SDI77962.1	47.35		Flaviramulus basaltis	SFZ89949.1	49.21		Nocardia farcinica	CRY82241.1	43.88		Streptomyces griseoflavus	KOG50944.1	43.50
Arthrobacter enclensis	SCC07207.1	46.94		Flavobacteriaceae bacterium	OIP48470.1	55.24		Nocardia fluminea	PKV76464.1	42.05		Streptomyces griseofuscus	AHL44346.1	42.34
Arthrobacter saudimassiliensis	CEA06833.1	45.57		Flavobacteriales bacterium	OUS01972.1	54.99		Nocardia pseudobrasiliensis	RDI65836.1	52.97		Streptomyces griseus	AAF81243.1	44.94
Arthrobacter sp.	ALD65557.1	48.90		Flavobacteriia bacterium	RUA18931.1	54.59		Nocardia puris	RBO85605.1	44.72		Streptomyces guanduensis	SDO83553.1	41.91
Arthrobacter stackebrandtii	PYH00343.1	40.05		Flavobacterium aquidurense	OXA69981.1	45.58		Nocardia seriolae	OJF80299.1	43.61		Streptomyces hoynatensis	RKN46710.1	45.68
Asanoa ferruginea	REF98253.1	46.19		Flavobacterium columnare	APT23558.1	44.68		Nocardia terpenica	KZM69715.1	45.06		Streptomyces hyalinus	GCD94605.1	45.57
Asanoa hainanensis	SNT28940.1	48.46		Flavobacterium frigidimaris	OXA79942.1	43.50		Nocardia vulneris	KIA61019.1	45.29		Streptomyces hygroscopicus	AQW52845.1	45.41
Asanoa ishikariensis	SDZ31004.1	47.90		Flavobacterium psychrophilum	OAE90015.1	50.25		Nocardioidaceae bacterium	EGD43661.1	50.00		Streptomyces incarnatus	AKJ13012.1	47.93
Asticcacaulis sp.	ESQ86696.1	40.00		Flavobacterium sp.	RZJ49076.1	49.74		Nocardioides exalbidus	SEB84093.1	45.71		Streptomyces kanasensis	KUH35757.1	45.45
Aurantimicrobium minutum	BAU98558.1	45.76		Flexibacter sp.	PIY11999.1	46.82		Nocardioides lianchengensis	SDC67822.1	46.17		Streptomyces katrae	KJY16265.1	49.66
Aurantimicrobium sp.	AXE55076.1	47.18		Fluviicola sp.	PHR46374.1	51.50		Nocardioides sp.	EON24069.1	46.27		Streptomyces laurentii	BAU87837.1	45.10
Auraticoccus monumenti	SDD18773.1	43.07		Frankia alni	CAJ59305.1	44.92		Nocardiopsis sinuspersici	OOC57139.1	47.46		Streptomyces lividans	EFD69887.1	44.00
Azoarcus sp.	PLX77094.1	45.58		Frankia canadensis	SNQ45995.1	37.24		Nocardiopsis sp.	SIO87998.1	45.78		Streptomyces malaysiensis	ATL88349.1	47.34
Azorhizobium caulinodans	BAF90109.1	46.03		Frankia casuarinae	OAA23200.1	40.67		Nonlabens ulvanivorans	GAL74369.1	47.24		Streptomyces melanosporofaciens	SEC46022.1	46.07
Azospira oryzae	PZR40821.1	46.08		Frankia irregularis	CUU60154.1	42.70		Nonomuraea fuscirosea	PRX65990.1	48.87		Streptomyces mirabilis	SFF33729.1	42.66
Bacillus anthracis	KOS27305.1	56.62		Frankia sp.	OAA25652.1	44.82		Nonomuraea gerenzanensis	SBO95445.1	45.67		Streptomyces nanshensis	OEV06124.1	45.77
Bacillus aquimaris	RBP05528.1	44.69		Frankia torreyi	KJE24336.1	39.52		Nonomuraea jiangxiensis	SDI16691.1	52.74		Streptomyces niveus	EST26357.1	45.92
Bacillus aryabhattai	SDC29864.1	46.60		Frankineae bacterium	SDJ34884.1	48.72		Nonomuraea polychroma	RVX40004.1	44.00		Streptomyces noursei	ANZ15297.1	50.55
Bacillus asahii	AZV42923.1	50.54		Frateuria terrea	SEJ01034.1	43.41		Nonomuraea solani	SEH01831.1	50.00		Streptomyces olindensis	KDN72947.1	47.32
Bacillus atrophaeus	ATO26721.1	54.41		Frigoribacterium sp.	ROS49036.1	44.56		Nonomuraea sp.	AQZ65275.1	47.03		Streptomyces olivochromogenes	GAX49640.1	43.55
Bacillus cereus	CUB12920.1	55.93		Fuerstia marisgermanicae	APZ90963.1	50.00		Nonomuraea wenchangensis	SEU45022.1	49.61		Streptomyces parvulus	ANJ06027.1	44.11
Bacillus gaemokensis	KYG37759.1	50.37		Fusicatenibacter saccharivorans	CUO65932.1	44.63		Nostoc minutum	RCJ19297.1	49.13		Streptomyces paucisporeus	SHL82119.1	43.00
Bacillus halodurans	BAB06342.1	48.22		Gaiella occulta	RDI75731.1	48.66		Nostoc sp.	RUR83608.1	45.39		Streptomyces pini	SFL79576.1	43.82
Bacillus licheniformis	PDH70855.1	50.00		Galbibacter marinus	EKF55326.1	44.79		Nostocales cyanobacterium	TAE55876.1	46.90		Streptomyces pristinaespiralis	EDY65807.1	42.59
Bacillus megaterium	SFG08309.1	49.76		Gallionellaceae bacterium	OIO82620.1	46.90		Noviherbaspirillum denitrificans	OWW20920.1	47.39		Streptomyces puniciscabiei	AOR34912.1	44.09
Bacillus paralicheniformis	OLG01715.1	51.14		Gallionellales bacterium	PJC03304.1	46.91		Novimethylophilus kurashikiensis	GBG14042.1	45.01		Streptomyces qinglanensis	OEV01182.1	48.72
Bacillus pseudofirmus	OLS38353.1	50.34		Gammaproteobacteria bacterium	PCJ48857.1	51.05		Novosphingobium pentaromativorans	EHJ59340.1	44.74		Streptomyces radiopugnans	SEP95883.1	43.77
Bacillus pseudomycoides	EEM14663.1	49.36		Gelidibacter algens	RAJ20909.1	44.06		Novosphingobium sp.	TCM16526.1	46.71		Streptomyces regensis	KMS90777.1	47.85
Bacillus pumilus	OLP63678.1	48.35		Gemmatimonadetes bacterium	PHX96771.1	55.66		Oceanibacterium hippocampi	SLN77191.1	45.50		Streptomyces reticuli	CUW27801.1	43.71
Bacillus safensis	AYJ89624.1	45.25		Gemmatimonas aurantiaca	BAH40625.1	44.40		Oceanicella actignis	SES90332.1	41.02		Streptomyces rimosus	GCD46828.1	44.12
Bacillus simplex	SIR40195.1	47.44		Gemmatimonas phototrophica	AMW05324.1	53.57		Oceanihabitans sediminis	RBP29008.1	55.26		Streptomyces rubellomurinus	KJS63645.1	46.21
Bacillus sp.	SEG29075.1	55.21		Gemmatimonas sp.	KPK74924.1	47.78		Octadecabacter antarcticus	AGI69210.1	44.35		Streptomyces scabiei	KFG03986.1	42.60
Bacillus stratosphericus	EMI13840.1	46.28		Geobacteraceae bacterium	RPI71989.1	44.16		Octadecabacter temperatus	AKS46033.1	42.54		Streptomyces scabrisporus	OPC79453.1	45.83
Bacillus subtilis	CUB56880.1	57.81		Geodermatophilus africanus	SDY20781.1	42.48		Opitutae bacterium	PAW68004.1	46.51		Streptomyces scopuliridis	PVE09990.1	45.39
Bacillus thuringiensis	OUB30144.1	55.42		Geodermatophilus nigrescens	SHH30346.1	43.13		Ornatilinea apprima	KPL77369.1	43.52		Streptomyces showdoensis	KKZ75115.1	48.42
Bacillus wiedmannii	AZJ20828.1	55.58		Geodermatophilus normandii	PWW24633.1	42.42		Ornithinimicrobium pekingense	SOC57674.1	42.60		Streptomyces sp.	AJC54815.1	51.31
bacteria symbiont	KMV71745.1	48.58		Geodermatophilus obscurus	SFO54286.1	43.54		Oscillatoriales cyanobacterium	OIP78456.1	49.51		Streptomyces sparsogenes	OMI39612.1	45.58
Bacteriodetes bacterium	TAL58384.1	51.80		Geodermatophilus poikilotrophus	SET01342.1	42.11		Osedax symbiont	EPJ45198.1	46.31		Streptomyces spongiicola	GBQ01226.1	43.41
bacterium (bioreactor	RIL11887.1	40.36		Geodermatophilus pulveris	SNS48286.1	41.23		Paenarthrobacter aurescens	ABM06965.1	49.72		Streptomyces thermoautotrophicus	KWX00540.1	46.52
bacterium (Candidatus	PIQ27697.1	47.37		Geodermatophilus ruber	SFL17924.1	43.84		Paenarthrobacter nicotinovorans	GAT87697.1	38.95		Streptomyces tsukubensis	OON73886.1	49.66
bacterium (groundwater	TAM75017.1	46.26		Geodermatophilus sabuli	SNX95134.1	43.84		Paenibacillus alvei	EPY13517.1	46.13		Streptomyces uncialis	OKH95279.1	45.35
bacterium (marine	RKZ11372.1	47.10		Geodermatophilus saharensis	SNS62947.1	41.87		Paenibacillus macerans	OMG45083.1	74.09		Streptomyces venezuelae	ALO12228.1	44.42
bacterium (sediment	RPH37057.1	49.67		Geodermatophilus siccatus	SDM38543.1	42.27		Paenibacillus polymyxa	ADM71263.1	62.97		Streptomyces violaceusniger	AEM80829.1	46.62
bacterium BMS3Abin02	GBD84799.1	42.35		Geodermatophilus sp.	PYG40764.1	42.30		Paenibacillus sp.	SEJ59884.1	61.22		Streptomyces viridochromogenes	EFL31439.1	46.79
bacterium BMS3Abin03	GBD88260.1	47.64		Georgenia sp.	KEP22659.1	41.46		Paenibacillus thiaminolyticus	SUA99019.1	50.00		Streptomyces viridosporus	EFE72066.1	53.49
bacterium BMS3Abin05	GBD92711.1	44.87		Glaesserella parasuis	AGO15326.1	46.30		Palleronia marisminoris	SFG93610.1	47.88		Streptomyces wuyuanensis	SDM13161.1	43.16
bacterium BMS3Abin12	GBE10901.1	47.29		Gluconobacter frateurii	GAD09478.1	46.14		Pantoea agglomerans	AWD37887.1	47.80		Streptomyces xiamenensis	AKG42053.1	46.90
bacterium BMS3Bbin01	GBE21599.1	43.03		Gluconobacter japonicus	KXV37217.1	45.89		Pantoea ananatis	BAK14048.1	48.04		Streptomyces yanglinensis	SEF54639.1	40.59
bacterium BMS3Bbin12	GBE47809.1	47.29		Gluconobacter morbifer	EHH68537.1	46.01		Pantoea eucalypti	AWD37914.1	48.06		Streptomyces yokosukanensis	KUN03869.1	44.44
bacterium CG17_big_fil_post_rev_8_21_14_2_50_64_8	PIV80636.1	46.51		Glutamicibacter mysorens	PJJ43209.1	47.72		Pantoea sp.	AIX73447.1	48.66		Streptomyces yunnanensis	SHN32832.1	52.02
bacterium DOLZORAL124_64_63	PID80626.1	50.00		Glutamicibacter sp.	PCC33357.1	48.21		Paraburkholderia piptadeniae	SIT46458.1	43.40		Streptomyces zelensis	ARK19489.1	45.18
bacterium HR09	GBC80600.1	40.13		Glycomyces artemisiae	PRY61939.1	45.87		Paraburkholderia ribeironis	SIT45830.1	42.48		Streptomyces zhaozhouensis	SOD61783.1	46.49
bacterium HR10	GBC82687.1	44.92		Glycomyces harbinensis	SDD24135.1	48.24		Paraclostridium benzoelyticum	OXX83955.1	63.59		Streptomyces zinciresistens	EGX57191.1	42.81
bacterium HR12	GBC87679.1	51.28		Glycomyces sambucus	SDK70362.1	45.54		Paraclostridium bifermentans	EQK45374.1	63.82		Streptomycetaceae bacterium	EST34019.1	43.83
bacterium HR14	GBC90496.1	53.46		Gordonia soli	GAC70653.1	45.76		Paracoccus pantotrophus	SFY09821.1	51.00		Streptosporangium nondiastaticum	PSJ23946.1	46.67
bacterium HR15	GBC93971.1	53.39		Gordonia sp.	AFR47165.1	44.02		Parageobacillus thermoglucosidasius	GAJ45340.1	50.62		Streptosporangium roseum	ACZ84175.1	43.49
bacterium HR33	GBD33651.1	52.58		Gracilibacter sp.	KUO66006.1	43.73		Parapedobacter composti	SFB99681.1	64.40		Streptosporangium subroseum	SNT03078.1	42.64
bacterium SM23_31	KPK87106.1	41.53		Gramella sp.	SDR66848.1	44.63		Parcubacteria group	KKR37859.1	42.83		Sulfitobacter donghicola	KEJ89229.1	44.99
bacterium SM23_57	KPL06838.1	40.24		Granulibacter bethesdensis	AHJ67759.1	45.93		Pectobacterium atrosepticum	KFX14160.1	49.15		Sulfitobacter noctilucae	KIN61129.1	47.25
bacterium TMED250	OUX20252.1	48.81		Granulicella mallensis	AEU38039.1	46.59		Pectobacterium carotovorum	PVY74858.1	49.20		Sulfitobacter noctilucicola	KIN64818.1	44.58
bacterium TMED46	RPH03581.1	50.15		Granulicella sp.	RXH55787.1	47.74		Pectobacterium fontis	KHN56287.1	48.75		Sulfitobacter pseudonitzschiae	SHF75019.1	47.96
bacterium TMED88	OUV19043.1	46.51		Haemophilus ducreyi	AKO36479.1	48.39		Pectobacterium parmentieri	ACX88124.1	48.91		Sulfitobacter sp.	PHR01274.1	46.59
Bacteroidales bacterium	SDF49328.1	42.99		Haemophilus influenzae	PRI25497.1	46.62		Pectobacterium polaris	RUS00793.1	49.20		Sulfuricella denitrificans	BAN35460.1	47.42
Bacteroides sp.	KPK86284.1	47.65		Haemophilus pittmaniae	EGV05486.1	47.28		Pectobacterium wasabiae	EJS95802.1	49.08		Sulfuriferula multivorans	GBL45619.1	47.87
Bacteroidetes bacterium	OIQ38418.1	55.71		Haliangium ochraceum	ACY16834.1	50.47		Pedobacter cryoconitis	AMP99115.1	43.62		Synechococcus elongatus	AZB72149.1	52.30
Bacteroidetes/Chlorobi group	ROL57050.1	47.61		Halieaceae bacterium	MAA85175.1	43.27		Pedobacter lusitanus	KIO77348.1	50.45		Synechococcus lacustris	OON13243.1	46.23
Balneola sp.	RNC84753.1	50.84		Halioglobus japonicus	AQA19381.1	48.57		Pedobacter luteus	SKB73720.1	55.34		Synechococcus sp.	AII45412.1	48.65
Bdellovibrio sp.	AZZ35737.1	50.51		Halioglobus sp.	KZX60501.1	48.81		Pedobacter nutrimenti	PYF75038.1	45.07		Syntrophorhabdaceae bacterium	OPY62278.1	45.53
Bdellovibrionales bacterium	OFZ30542.1	49.77		Halobacillus sp.	ELK46087.1	44.05		Pedobacter ruber	SDM73041.1	54.51		Syntrophus gentianae	SEM69200.1	48.48
Beggiatoa alba	EIJ41099.1	40.80		Haloechinothrix alba	SNR65268.1	46.05		Pedobacter sp.	RZM30593.1	47.00		Syntrophus sp.	OPY84670.1	48.95
Beijerinckiaceae bacterium	TAL76874.1	46.41		Halomonas aquamarina	SEO02575.1	47.67		Peptoclostridium acidaminophilum	AHM58223.1	46.82		Taibaiella chishuiensis	PSK94510.1	40.32
Betaproteobacteria bacterium	OGA50206.1	45.54		Halomonas xianhensis	SFH81803.1	47.57		Peptococcaceae bacterium	KJS82134.1	45.51		Tamlana sp.	OBQ56428.1	45.48
Bifidobacterium sp.	OKY86318.1	58.42		Halopolyspora algeriensis	RCW40723.1	45.96		Phaeobacter gallaeciensis	ANP35634.1	43.86		Tenacibaculum gallaicum	REH56439.1	48.86
Bizionia echini	SFN96635.1	45.50		Hapalosiphonaceae cyanobacterium	RAM48426.1	42.49		Phenylobacterium zucineum	OXE34938.1	42.64		Tenacibaculum mesophilum	BAX07665.1	49.64
Blastocatellia bacterium	PWT94177.1	47.75		Hassallia byssoidea	KIF28203.1	46.09		Phormidesmis priestleyi	PZO61233.1	48.84		Terrabacter sp.	KJK11787.1	44.55
Blastococcus endophyticus	SEP27812.1	46.78		Henriciella sp.	MAN73206.1	46.49		Phormidium ambiguum	OKH37946.1	46.91		Terracoccus luteus	RKT76879.1	45.00
Blastococcus saxobsidens	RZU31422.1	44.26		Herbaspirillum sp.	EJL80868.1	47.32		Photobacterium aphoticum	GAL09018.1	45.52		Tetrasphaera australiensis	CCH75695.1	43.62
Blastococcus sp.	SEL43687.1	43.57		Herbiconiux ginsengi	SDZ24285.1	40.20		Photobacterium damselae	BAX54929.1	46.10		Tetrasphaera duodecadis	PKW27565.1	44.87
Bordetella genomosp.	OZI32401.1	47.14		Herbiconiux sp.	TAJ48105.1	47.34		Photobacterium gaetbulicola	AJR08227.1	46.34		Tetrasphaera jenkinsii	CCI53344.1	45.43
Brachybacterium faecium	SLN05528.1	45.05		Herpetosiphon aurantiacus	ABX03889.1	41.41		Photobacterium halotolerans	KKD01207.1	47.80		Tetrasphaera sp.	KRE60624.1	45.08
Bradyrhizobiaceae bacterium	RTM12817.1	47.75		Hoeflea sp.	KJS20523.1	45.66		Photobacterium kishitanii	OBU29385.1	47.77		Thalassobacillus cyri	SDZ82710.1	46.46
Bradyrhizobium elkanii	OIM91347.1	40.82		Hungateiclostridium straminisolvens	GAE88421.1	46.81		Photobacterium phosphoreum	PQJ86686.1	49.30		Thalassobium sp.	PHQ84938.1	44.28
Bradyrhizobium erythrophlei	SHH61785.1	46.05		Hydrogenophilales bacterium	OZA27243.1	41.59		Photobacterium profundum	EAS40728.1	44.47		Thalassospira mesophila	OSQ38916.1	42.90
Bradyrhizobium lablabi	PJJ12966.1	46.09		Hymenobacter sp.	SFI33224.1	40.95		Photobacterium swingsii	KMV28663.1	47.08		Thalassospira sp.	OKH89698.1	43.65
Bradyrhizobium oligotrophicum	BAM88632.1	44.87		Hyphomicrobium sp.	RUP00010.1	48.04		Photorhabdus luminescens	PQQ37707.1	50.50		Thermogemmatispora tikiterensis	RAQ97469.1	46.19
Bradyrhizobium sp.	CCD84518.1	45.66		Hyphomonadaceae bacterium	KJS24906.1	46.51		Phycisphaera sp.	PHQ79479.1	48.01		Thiobacillus sp.	ODU01646.1	44.38
Branchiibius sp.	KYH44824.1	46.80		Hyphomonas sp.	RCL89981.1	48.21		Phycisphaerae bacterium	KPK75519.1	52.35		Thioclava pacifica	KEO55132.1	41.90
Brevibacterium casei	PAK96054.1	47.04		Idiomarina aestuarii	RUO38029.1	45.50		Pimelobacter simplex	AJR18012.1	50.72		Thiothrix eikelboomii	SKA73135.1	51.34
Brevibacterium iodinum	SMX64578.1	45.28		Idiomarina sp.	EGN75294.1	48.95		Piscirickettsiaceae bacterium	PCI68392.1	46.82		Thiotrichaceae bacterium	PCI67651.1	48.56
Brevibacterium linens	KHS52492.1	43.77		Ignavibacteria bacterium	OGU35183.1	50.24		Planctomyces sp.	OAI53183.1	43.65		Tolypothrix sp.	EKF06121.1	43.83
Brevibacterium sandarakinum	SDS81855.1	46.88		Ignavibacteriae bacterium	PKL79798.1	50.80		Planctomycetaceae bacterium	OAI54035.1	51.31		Trinickia caryophylli	SMF08083.1	45.05
Bryocella elongata	SEG32324.1	43.39		Ignavibacteriales bacterium	PIW70046.1	52.45		Planctomycetes bacterium	RMH04904.1	49.11		Tropicimonas sediminicola	SNS60448.1	41.45
Burkholderia cenocepacia	EAY65745.1	43.36		Ilumatobacter coccineus	BAN03846.1	41.36		Planctomycetia bacterium	OUU24051.1	47.41		Umezawaea tangerina	PRY40411.1	48.41
Burkholderia cepacia	POM16634.1	44.59		Intrasporangium oryzae	EWT02660.1	44.44		Planomonospora sphaerica	GAT66480.1	43.81		uncultured bacterium	AUN36189.1	47.20
Burkholderia multivorans	AYZ63476.1	41.64		Isoptericola halotolerans	PRZ07102.1	46.38		Plantactinospora sp.	PKV28987.1	42.06		uncultured gamma	BAL45575.1	44.63
Burkholderia plantarii	AJK48672.1	40.99		Isoptericola jiangsuensis	PFG42166.1	44.30		Polaribacter sejongensis	AUC23166.1	55.71		uncultured marine	AAR38339.1	46.34
Burkholderia sp.	RQR53183.1	49.50		Janibacter indicus	SMC61875.1	48.46		Polaribacter sp.	PIE99584.1	54.76		uncultured Microbacterium	SBS75145.1	41.53
Burkholderia stagnalis	KVN00687.1	49.50		Janthinobacterium agaricidamnosum	CDG85738.1	51.78		Pontibacillus yanchengensis	KGP72094.1	48.48		uncultured Thiohalocapsa	ESQ14202.1	44.48
Burkholderia ubonensis	OJA86263.1	42.66		Janthinobacterium sp.	CUI07238.1	46.08		Ponticaulis sp.	MAI89846.1	45.79		Variovorax paradoxus	KPU88947.1	60.48
Burkholderiales bacterium	RTL25273.1	47.54		Jatrophihabitans endophyticus	SHH27031.1	47.34		Porphyromonadaceae bacterium	OIP84942.1	45.77		Variovorax sp.	SFP77170.1	60.57
Buttiauxella ferragutiae	OAT26073.1	49.05		Jatrophihabitans sp.	SOD73024.1	49.10		Prauserella marina	PWV73908.1	40.62		Verrucomicrobia bacterium	PYL54606.1	54.82
Buttiauxella gaviniae	OAT17015.1	48.87		Jejuia pallidilutea	PQV46567.1	45.73		Prauserella shujinwangii	PRX50004.1	43.97		Vibrio albensis	EEO02319.1	46.80
Buttiauxella noackiae	OAT19900.1	48.87		Kangiella sp.	PHS13165.1	50.25		Prevotella bryantii	SEQ52747.1	40.00		Vibrio alginolyticus	ARP38585.1	45.35
Caballeronia glathei	KDR37901.1	43.66		Kibdelosporangium phytohabitans	ALG14956.1	50.00		Pricia antarctica	SDE50247.1	44.23		Vibrio anguillarum	AGU57825.1	46.72
Caballeronia grimmiae	KDR26587.1	40.00		Kiloniella litopenaei	KKJ76301.1	43.87		Prochlorococcus marinus	KZR75342.1	49.12		Vibrio atlanticus	SBS68925.1	44.87
Caballeronia hypogeia	SAK84334.1	43.95		Kineococcus xinjiangensis	PPK92332.1	45.61		Prochlorococcus sp.	KGG26040.1	49.24		Vibrio campbellii	RDX37627.1	47.98
Caballeronia sordidicola	SAL30423.1	44.96		Kitasatospora aureofaciens	ARF80693.1	46.43		Prochlorothrix hollandica	KKI98366.1	45.81		Vibrio celticus	SBT11823.1	45.24
Caldilineae bacterium	RME81608.1	50.93		Kitasatospora cheerisanensis	KDN86423.1	45.81		Promicromonospora sp.	PUB26232.1	49.86		Vibrio cholerae	SYZ81471.1	47.29
Calditrichaeota bacterium	RMD86884.1	51.59		Kitasatospora griseola	KIQ66598.1	45.73		Proteobacteria bacterium	OQW46576.1	50.80		Vibrio crassostreae	ROR16658.1	45.54
Calidifontibacter indicus	REF30182.1	47.78		Kitasatospora niigatensis	RPE28898.1	46.38		Pseudanabaena frigida	PZO44636.1	48.29		Vibrio cyclitrophicus	ERM60528.1	45.71
candidate division	KPL15849.1	53.67		Kitasatospora setae	BAJ28025.1	46.33		Pseudanabaena sp.	PZU97303.1	49.88		Vibrio gazogenes	SHF05625.1	43.08
Candidatus Accumulibacter	SBT06450.1	40.94		Kitasatospora sp.	RAJ45684.1	46.36		Pseudarthrobacter chlorophenolicus	ACL38511.1	47.22		Vibrio harveyi	EKM30832.1	48.66
Candidatus Aminicenantes	OQX53641.1	48.53		Klebsiella aerogenes	BAA84548.1	47.71		Pseudarthrobacter equi	SDS75706.1	47.50		Vibrio ishigakensis	GAM76664.1	47.47
Candidatus Aquiluna	PWL20563.1	45.48		Klebsiella michiganensis	PLL22009.1	47.16		Pseudarthrobacter phenanthrenivorans	ADX71632.1	48.77		Vibrio maritimus	GAL33848.1	45.70
Candidatus Cloacimonetes	PCJ19058.1	47.35		Klebsiella oxytoca	STV90244.1	47.27		Pseudarthrobacter siccitolerans	CCQ47790.1	47.50		Vibrio metoecus	KQA27655.1	47.17
Candidatus Collierbacteria	KKT43379.1	42.78		Klebsiella pneumoniae	PLC30407.1	47.97		Pseudarthrobacter sp.	VDC18561.1	48.32		Vibrio parahaemolyticus	KOY44306.1	47.81
Candidatus Dormibacter	PZR82978.1	49.66		Klebsiella quasipneumoniae	PII45682.1	47.75		Pseudoalteromonadaceae bacterium	MAJ41513.1	47.54		Vibrio ponticus	GAK84550.1	47.20
Candidatus Dormibacteraeota	PZR98325.1	43.47		Klebsiella variicola	SBN01073.1	48.20		Pseudoalteromonas elyakovii	KID33076.1	46.68		Vibrio sp.	CDT96801.1	45.71
Candidatus Eisenbacteria	OGF11893.1	42.36		Knoellia sinensis	KGN34719.1	42.48		Pseudoalteromonas lipolytica	KPM85208.1	44.92		Vibrio splendidus	SBS63033.1	45.71
Candidatus Endolissoclinum	OUU53837.1	47.65		Kocuria palustris	KUG56095.1	45.62		Pseudoalteromonas shioyasakiensis	KZY59402.1	44.70		Vibrio tasmaniensis	CAV19130.1	43.91
Candidatus Entotheonella	ETX05158.1	48.73		Kocuria rhizophila	BAG29444.1	47.70		Pseudoalteromonas sp.	KPV98246.1	46.50		Vibrio variabilis	GAL25686.1	44.75
Candidatus Fischerbacteria	OGF62953.1	51.71		Kordia sp.	PHS10379.1	49.13		Pseudoalteromonas tunicata	ATC96420.1	44.16		Vibrio vulnificus	OJI19240.1	46.74
Candidatus Frankia	SBW29031.1	43.49		Kordiimonadales bacterium	PCI64788.1	45.42		Pseudobacteriovorax antillogorgiicola	TCS58577.1	47.54		Vibrio xuii	KOO16586.1	48.56
Candidatus Gallionella	KXS33772.1	48.21		Kosakonia sacchari	SEL69205.1	47.04		Pseudomonadales bacterium	MAQ23387.1	50.57		Vibrionales bacterium	EDK27405.1	45.06
Candidatus Hydrothermae	RKZ01918.1	41.42		Kouleothrix aurantiaca	KPV46590.1	45.69		Pseudomonas aeruginosa	PBV22941.1	51.82		Virgibacillus halodenitrificans	CDQ36262.1	45.54
Candidatus Kapabacteria	TAE29126.1	43.51		Krasilnikoviella flava	SKC47835.1	45.26		Pseudomonas argentinensis	SFJ11287.1	41.99		Vitellibacter aquimaris	KXN98666.1	54.99
Candidatus Kentron	VFJ59640.1	52.59		Kribbella sp.	TCN41622.1	41.18		Pseudomonas cerasi	CZT29805.1	45.59		Williamsia sp.	KQS00961.1	44.70
Candidatus Lambdaproteobacteria	OGG97176.1	48.67		Kriegella aquimaris	SDL43208.1	47.51		Pseudomonas entomophila	BAI67125.1	47.93		Winogradskyella epiphytica	PYE80037.1	46.05
Candidatus Latescibacteria	RPJ41533.1	44.54		Ktedonobacter sp.	OLB59274.1	46.08		Pseudomonas mucidolens	SDU95161.1	42.36		Winogradskyella sp.	RNC84070.1	49.34
Candidatus Magnetoglobus	ETR71079.1	53.04		Kushneria avicenniae	SFC73517.1	45.27		Pseudomonas orientalis	AZE82446.1	44.10		Xanthomonadaceae bacterium	RYD14423.1	42.61
Candidatus Magnetomorum	KPA11414.1	51.06		Kutzneria sp.	EWM16798.1	48.82		Pseudomonas putida	ABQ79291.1	47.53		Xanthomonadales bacterium	RPH98632.1	45.04
Candidatus Marinimicrobia	RUA01509.1	46.90		Labilithrix luteola	AKV02922.1	52.28		Pseudomonas sp.	KJK05713.1	47.22		Xenorhabdus bovienii	CDH04122.1	42.83
Candidatus Melainabacteria	OGI21108.1	48.86		Labrenzia aggregata	AQQ07667.1	41.11		Pseudomonas stutzeri	AKN28717.1	46.31		Xenorhabdus japonica	SFN75641.1	41.44
Candidatus Nephrothrix	PGH39175.1	43.98		Labrenzia alba	CTQ58408.1	44.87		Pseudomonas syringae	KPY86843.1	43.00		Xenorhabdus khoisanae	KMJ43841.1	42.55
Candidatus Nitrosoglobus	BAW79568.1	52.83		Labrenzia sp.	ERP86455.1	47.31		Pseudonocardia autotrophica	OSY38216.1	47.30		Xenorhabdus sp.	PHM59386.1	43.78
Candidatus Omnitrophica	OQX87689.1	43.86		Laceyella sediminis	PRZ15447.1	59.45		Pseudonocardia sp.	OJY39964.1	42.40		Yersinia pestis	EIR50850.1	49.14
Candidatus Pectobacterium	POY50096.1	49.20		Lachnoclostridium phytofermentans	ABX42523.1	64.33		Pseudonocardiaceae bacterium	RTL69925.1	41.40		Yersinia pseudotuberculosis	SUB28953.1	44.49
Candidatus Peregrinibacteria	PIZ76433.1	44.33		Lachnoclostridium sp.	OUQ51530.1	58.16		Pseudonocardiales bacterium	PZS25437.1	42.86		Yonghaparkia sp.	KQV26904.1	45.95
Candidatus Planktophila	GBL25843.1	45.35		Lachnospiraceae bacterium	CDC07807.1	62.56		Pseudoruegeria lutimaris	SDM06910.1	41.92		Yuhushiella deserti	TDX98720.1	42.63
Candidatus Rokubacteria	PYM55342.1	46.21		Lactobacillus delbrueckii	RZM15291.1	44.15		Pseudoxanthobacter soli	SHO62593.1	46.51		Zetaproteobacteria bacterium	PCJ75660.1	48.65
Candidatus Saccharicenans	RFT16316.1	48.05		Lactobacillus rennini	KRM94807.1	61.32		Psychrobacter fozii	PYE38710.1	45.02		Zhouia amylolytica	ETN97026.1	45.26
Candidatus Sulfopaludibacter	SPF43502.1	48.40		Lactobacillus rossiae	KRL54480.1	44.51		Psychrobacter phenylpyruvicus	SUD90810.1	47.02		Zobellella denitrificans	ATG76021.1	46.62
Candidatus Synechococcus	KKZ14343.1	47.90		Lautropia sp.	ODS97169.1	44.32		Psychrobacter sp.	GAF53525.1	45.55		Zobellia galactanivorans	CAZ98370.1	48.37
Candidatus Syntrophonatronum	RQD73750.1	49.45		Leifsonia aquatica	ERK69574.1	45.06		Psychroflexus halocasei	SDZ90870.1	49.07		Zunongwangia atlantica	ORL45408.1	46.76
Candidatus Vecturithrix	GAK58315.1	48.71		Leifsonia rubra	EPR75773.1	45.11		Raoultella ornithinolytica	KDV94184.1	47.61		Zunongwangia profunda	ADF53249.1	46.15
