# Supplementary material for: The Neuromodulator-Encoding sadA Gene Is Widely Distributed in the Human Skin Microbiome
Source: Front Microbiol. 2020 Dec 1;11:573679. doi: 10.3389/fmicb.2020.573679 (PMC7736160; doi:10.3389/fmicb.2020.573679)
Supplement: Supplementary Table 2 — List of species in Figure 4. [file Table_2.xlsx]

## Sheet: Tabelle1
				List of species in figure 4
Species	Genbank	Identity (%)		Species	Genbank	Identity (%)		Species	Genbank	Identity (%)		Species	Genbank	Identity (%)		Species	Genbank	Identity (%)		Species	Genbank	Identity (%)
Aerococcus urinae	WP_111890323.1	30178		Bacillus marisflavi	WP_053429756.1	23059		Coprococcus phoceensis	WP_071143923.1	44941		Halobacillus sp.	WP_101843126.1	24215		Paenibacillus aceti	WP_120465066.1	42094		Staphylococcus fleurettii	WP_051116765.1	37108
Aliicoccus persicus	WP_091474319.1	50000		Bacillus marmarensis	WP_022627365.1	23864		Coprococcus sp.	WP_119988310.1	44860		Halobacillus trueperi	WP_115894055.1	25397		Paenibacillus algorifonticola	WP_046229638.1	23310		Staphylococcus hominis	WP_054105702.1	53524
Alloiococcus otitis	WP_003778800.1	26667		Bacillus megaterium	SFG08309.1	24396		Dehalobacter sp.	WP_020489942.1	26650		Holdemania filiformis	WP_006059355.1	38889		Paenibacillus alvei	WP_021260227.1	26434		Staphylococcus intermedius	WP_019168891.1	80426
Alteribacillus bidgolensis	SDI18573.1	25962		Bacillus muralis	WP_064466986.1	23251		Desmospora activa	WP_107725098.1	24516		Hungateiclostridium straminisolvens	GAE88421.1	26596		Paenibacillus apiarius	WP_087434239.1	27512		Staphylococcus lutrae	WP_085237266.1	68571
Alteribacillus persepolensis	WP_091273855.1	27376		Bacillus mycoides	WP_087996226.1	33125		Desulfitibacter alkalitolerans	WP_028306954.1	26340		Hungateiclostridium thermocellum	WP_003516909.1	27660		Paenibacillus chondroitinus	WP_127449525.1	24917		Staphylococcus schleiferi	WP_103356563.1	37590
Ammoniphilus sp.	WP_129203159.1	24439		Bacillus paralicheniformis	WP_035338989.1	24537		Desulfitobacterium dehalogenans	WP_014793658.1	42857		Hydrogenispora ethanolica	WP_132014543.1	27835		Paenibacillus curdlanolyticus	WP_006038712.1	23371		Staphylococcus simulans	WP_105994045.1	51709
Anaerobacillus macyae	WP_048309402.1	24101		Bacillus pseudofirmus	OLS38353.1	24598		Desulfitobacterium sp.	WP_019850221.1	43088		Kroppenstedtia sanguinis	WP_124245987.1	27009		Paenibacillus dendritiformis	WP_006674538.1	27404		Staphylococcus sp.	OFL66229.1	53524
Anaerococcus nagyae	WP_117520928.1	26575		Bacillus pseudomycoides	WP_097835725.1	33193		Desulfosporosinus orientis	WP_014186976.1	25189		Kyrpidia spormannii	WP_100668743.1	28372		Paenibacillus harenae	WP_084134450.1	26846		Streptococcus constellatus	WP_006268607.1	22674
Anaerococcus octavius	WP_101540441.1	27322		Bacillus pumilus	WP_003211452.1	22479		Desulfosporosinus sp.	WP_082075166.1	24703		Laceyella sacchari	WP_132220758.1	34664		Paenibacillus jamilae	WP_117289321.1	26555		Streptococcus pneumoniae	CVP57893.1	27669
Anaerococcus provencensis	WP_044564961.1	28611		Bacillus safensis	WP_025093379.1	21429		Desulfotomaculum aeronauticum	WP_084082467.1	25476		Laceyella sediminis	WP_106342154.1	35897		Paenibacillus macerans	OMG45083.1	55440		Streptococcus thermophilus	VDG62335.1	27296
Anaerococcus sp.	WP_073997948.1	28056		Bacillus salarius	WP_125562003.1	23294		Dethiobacter alkaliphilus	WP_008518648.1	25236		Lachnoclostridium	WP_065548255.1	25070		Paenibacillus mucilaginosus	WP_013920713.1	22672		Tepidibacter mesophilus	WP_099187465.1	26981
Anaerocolumna aminovalerica	WP_091685299.1	44419		Bacillus simplex	WP_096341031.1	27968		Dolosicoccus paucivorans	WP_102227616.1	40741		Lachnoclostridium phocaeense	WP_076778341.1	41244		Paenibacillus paeoniae	WP_116041885.1	22947		Tetragenococcus halophilus	WP_031944088.1	26131
Anaerosphaera aminiphila	WP_073185757.1	39905		Bacillus smithii	WP_048622973.1	25381		Domibacillus epiphyticus	WP_076763350.1	21659		Lachnoclostridium phytofermentans	WP_049762483.1	43115		Paenibacillus peoriae	WP_104496127.1	41274		Thalassobacillus cyri	WP_093041951.1	24107
Anaerosphaera sp.	WP_127725279.1	36754		Bacillus sonorensis	WP_077737073.1	23765		Drancourtella sp.	WP_087169254.1	41388		Lachnoclostridium sp.	WP_087166094.1	42823		Paenibacillus pinihumi	WP_081667638.1	23598		Thalassobacillus devorans	WP_037985848.1	25161
Aneurinibacillus migulanus	WP_043069286.1	25408		Bacillus sp.	SEG29075.1	33125		Emergencia timonensis	WP_118335913.1	40047		Lachnospiraceae	WP_016440706.1	44860		Paenibacillus polymyxa	WP_071642295.1	40898		Thalassobacillus sp.	WP_062440625.1	24583
Bacillaceae	WP_091584574.1	25962		Bacillus stratosphericus	WP_081114813.1	21860		Enterococcus faecium	KXH18167.1	53799		Lachnospiraceae bacterium	WP_008975150.1	44860		Paenibacillus sp.	SEJ59884.1	40136		Thermoactinomyces	WP_037994421.1	23077
Bacillaceae bacterium	WP_040037236.1	22799		Bacillus subtilis	WP_003327896.1	32773		Enterococcus silesiacus	OJG88609.1	25971		Lactobacillus curvatus	BAE02559.1	24623		Paenibacillus terrae	WP_014282678.1	27035		Thermoactinomyces daqus	WP_033101657.1	26807
Bacillus	WP_000794347.1	40235		Bacillus terrae	WP_120118944.1	29157		Erysipelothrix rhusiopathiae	WP_123245020.1	42691		Lactobacillus delbrueckii	WP_120490239.1	21132		Paenibacillus thiaminolyticus	WP_087443957.1	28125		Thermoactinomyces sp.	WP_072330410.1	27869
Bacillus abyssalis	WP_078412076.1	23678		Bacillus thuringiensis	WP_070180180.1	33402		Erysipelothrix sp.	WP_125163771.1	41531		Lactobacillus futsaii	WP_057812875.1	25126		Paenibacillus validus	WP_127608953.1	25169		Thermoactinomyces vulgaris	WP_022737640.1	34664
Bacillus aidingensis	WP_035709776.1	24306		Bacillus toyonensis	WP_098009523.1	33125		Erysipelothrix tonsillarum	WP_018580210.1	43249		Lactobacillus rennini	KRM94807.1	41239		Paludifilum halophilum	WP_094265694.1	25052		Thermoflavimicrobium dichotomicum	WP_093231629.1	28084
Bacillus albus	WP_130068252.1	33333		Bacillus vietnamensis	WP_061809802.1	24773		Eubacteriaceae bacterium	WP_090127344.1	39238		Lactobacillus reuteri	WP_109884997.1	26923		Paraclostridium benzoelyticum	WP_046822959.1	42396		Thermoflavimicrobium sp.	WP_113660408.1	25114
Bacillus altitudinis	WP_108611353.1	21860		Bacillus wiedmannii	WP_097994232.1	33542		Eubacterium sp.	WP_033124303.1	40835		Lactobacillus rossiae	WP_017260607.1	29121		Paraclostridium bifermentans	WP_029877982.1	42166		Traorella massiliensis	WP_071441847.1	39821
Bacillus anthracis	WP_000164815.1	34490		Bacillus wudalianchiensis	WP_065412250.1	25532		Eubacterium xylanophilum	WP_026835406.1	35794		Lagierella massiliensis	WP_055078641.1	34034		Parageobacillus caldoxylosilyticus	WP_061579861.1	28431		Tuberibacillus sp.	WP_085521079.1	23981
Bacillus aquimaris	WP_032086582.1	23624		Bacillus xiamenensis	WP_008355197.1	22689		Facklamia languida	WP_006309260.1	26241		Lentibacillus persicus	WP_090087651.1	22664		Parageobacillus thermoglucosidasius	WP_013876913.1	28385		Tyzzerella nexilis	WP_004612385.1	45176
Bacillus aryabhattai	WP_063248374.1	23191		Bacillus zhangzhouensis	WP_034324972.1	21639		Faecalicatena contorta	WP_109709390.1	25210		Lihuaxuella thermophila	WP_089965983.1	27778		Peptoclostridium acidaminophilum	WP_025435985.1	27358		unclassified Clostridiales	WP_053964633.1	42887
Bacillus asahii	AZV42923.1	25054		Baia soyae	WP_131847101.1	28472		Falsibacillus sp.	WP_121681146.1	24838		Listeria monocytogenes	PDQ48505.1	54959		Peptoclostridium litorale	WP_038261226.1	27922		unclassified Lachnospiraceae	WP_009756996.1	43387
Bacillus atrophaeus	ATO26721.1	33403		Blautia hansenii	WP_003023076.1	42791		Fictibacillus aquaticus	WP_094253782.1	24374		Listeria thailandensis	WP_122865638.1	21554		Peptococcaceae bacterium	KJS82134.1	27246		unclassified Sporomusaceae	WP_127036973.1	26682
Bacillus australimaris	WP_060699549.1	22669		Blautia sp.	WP_072446293.1	42824		Fictibacillus arsenicus	WP_077363038.1	23853		Lutispora thermophila	SHJ14438.1	24936		Pontibacillus yanchengensis	WP_036821024.1	24009		Vagococcus elongatus	WP_126808881.1	39954
Bacillus bingmayongensis	WP_017152000.1	33124		Brevibacillus choshinensis	WP_055744351.1	28675		Fictibacillus enclensis	WP_061968512.1	24270		Lysinibacillus	WP_025219533.1	40509		Psychrobacillus insolitus	WP_111440680.1	24717		Vagococcus martis	WP_079344776.1	38532
Bacillus bombysepticus	WP_044584523.1	33125		Brevibacillus invocatus	WP_122907396.1	29327		Fictibacillus macauensis	WP_007201185.1	24786		Lysinibacillus fusiformis	WP_025115035.1	25199		Quasibacillus thermotolerans	WP_039230690.1	23025		Vagococcus sp.	WP_118249533.1	38902
Bacillus butanolivorans	WP_098177288.1	23971		Brevibacillus panacihumi	WP_023555483.1	24409		Fictibacillus phosphorivorans	WP_066236186.1	25287		Lysinibacillus mangiferihumi	WP_107897173.1	40741		Risungbinella massiliensis	WP_044640942.1	25747		Vagococcus teuberi	WP_071456986.1	38902
Bacillus cereus	WP_109102856.1	40235		Brevibacillus parabrevis	WP_063228179.1	24283		Fictibacillus solisalsi	WP_090232584.1	24045		Lysinibacillus sp.	WP_054610093.1	26724		Romboutsia lituseburensis	WP_092727504.1	39686		Virgibacillus halodenitrificans	CDQ36262.1	26339
Bacillus ciccensis	WP_056684597.1	29177		Brevibacillus reuszeri	WP_049740553.1	26411		Fictibacillus sp.	WP_130296545.1	22811		Lysinibacillus sphaericus	WP_024361678.1	40509		Ruminococcus gnavus	WP_118052776.1	43891		Virgibacillus necropolis	WP_089532612.1	23326
Bacillus enclensis	WP_058299859.1	22170		Brevibacterium frigoritolerans	WP_084738144.1	25463		Firmicutes bacterium	CDC42934.1	40046		Lysinibacillus timonensis	WP_106779162.1	26545		Salinicoccus alkaliphilus	WP_143146094.1	48908		Virgibacillus phasianinus	WP_089063317.1	23864
Bacillus endophyticus	WP_061804148.1	32704		Candidatus Syntrophonatronum	RQD73750.1	27322		Fusicatenibacter saccharivorans	WP_082424978.1	23628		Marininema halotolerans	WP_091835428.1	25287		Salinicoccus qingdaonensis	WP_092984387.1	49563		Virgibacillus siamensis	WP_077324624.1	26757
Bacillus firmus	WP_035329837.1	24476		Catellicoccus marimammalium	WP_009491879.1	28571		Geobacillus kaustophilus	WP_011231208.1	27696		Marininema mesophilum	WP_091735856.1	24828		Salinicoccus sediminis	WP_046513870.1	23202
Bacillus flexus	WP_119544081.1	23978		Cellulosilyticum sp.	WP_083258509.1	21159		Gottschalkia purinilytica	WP_050355301.1	41986		Marinococcus halophilus	WP_094908525.1	24362		Salinicoccus sp.	WP_052255793.1	47742
Bacillus foraminis	WP_121612834.1	23624		Clostridia bacterium	TDA68723.1	26901		Gracilibacillus halophilus	WP_003463832.1	25346		Marinococcus halotolerans	WP_022793681.1	24190		Salipaludibacillus agaradhaerens	WP_078578848.1	23011
Bacillus funiculus	WP_129728580.1	22601		Clostridiales	WP_053832582.1	42166		Gracilibacillus orientalis	WP_091482694.1	21911		Marinococcus luteus	WP_091615914.1	23866		Salipaludibacillus neizhouensis	WP_110938489.1	22248
Bacillus gaemokensis	WP_033678921.1	33333		Clostridiales bacterium	WP_089825482.1	41295		Gracilibacter sp.	KUO66006.1	25553		Melghiribacillus thermohalophilus	WP_132371695.1	27318		Scopulibacillus darangshiensis	WP_132746346.1	24878
Bacillus ginsengihumi	WP_025731093.1	26739		Clostridioides difficile	WP_070117266.1	24873		Halobacillus	WP_035510471.1	24829		Melghirimyces thermohalophilus	WP_091567197.1	24138		Seinonella peptonophila	SHF26017.1	36754
Bacillus glycinifermentans	WP_048406697.1	23377		Clostridium amazonitimonense	WP_032120950.1	42793		Halobacillus aidingensis	WP_089650935.1	25227		Melissococcus sp.	WP_117972162.1	36129		Shimazuella kribbensis	WP_028775958.1	25843
Bacillus gobiensis	WP_053603017.1	23445		Clostridium argentinense	WP_039631010.1	43256		Halobacillus alkaliphilus	WP_089752555.1	25701		Merdimonas faecis	WP_070087690.1	41015		Sinobaca qinghaiensis	WP_120191305.1	23786
Bacillus halodurans	BAB06342.1	25205		Clostridium asparagiforme	WP_024734504.1	40455		Halobacillus dabanensis	WP_075037026.1	23294		Nosocomiicoccus ampullae	WP_068129136.1	52643		Staphylococcus	WP_015729759.1	99368
Bacillus haynesii	WP_076790414.1	24480		Clostridium botulinum	WP_012720397.1	28142		Halobacillus hunanensis	WP_079529099.1	23005		Nosocomiicoccus massiliensis	WP_102167079.1	52423		Staphylococcus aureus	WP_049386152.1	53524
Bacillus indicus	WP_029280869.1	24043		Clostridium combesii	WP_099839200.1	27027		Halobacillus karajensis	WP_074735580.1	24829		Nosocomiicoccus sp.	WP_070709290.1	52193		Staphylococcus carnosus	WP_053464656.1	53642
Bacillus licheniformis	WP_128472352.1	24828		Clostridium lavalense	WP_092360505.1	40227		Halobacillus kuroshimensis	WP_051254553.1	24074		Oceanobacillus senegalensis	WP_085991450.1	23341		Staphylococcus condimenti	WP_070704423.1	53422
Bacillus litoralis	WP_066331409.1	22551		Clostridium sp.	WP_035117905.1	42396		Halobacillus litoralis	WP_128526691.1	24773		Oscillibacter	WP_021747967.1	28261		Staphylococcus cornubiensis	WP_086428678.1	88699
Bacillus luti	WP_071712055.1	33542		Clostridium sporogenes	WP_058007894.1	27273		Halobacillus mangrovi	WP_085029089.1	23898		Paenibacillaceae bacterium	WP_128895901.1	27646		Staphylococcus delphini	WP_096593787.1	81316
				Coprococcus	WP_009262194.1	44860		Halobacillus massiliensis	WP_082235949.1	24709		Paenibacillus	WP_063213174.1	40898		Staphylococcus epidermidis	AXB88675.1	52350
