# Supplementary material for: The Neuromodulator-Encoding sadA Gene Is Widely Distributed in the Human Skin Microbiome
Source: Front Microbiol. 2020 Dec 1;11:573679. doi: 10.3389/fmicb.2020.573679 (PMC7736160; doi:10.3389/fmicb.2020.573679)
Supplement: Supplementary Table 4 — Metadata. [file Table_4.xlsx]

## Sheet: Supplementary file 1. metadata
Metadata
accession	study	object_status	bioproject_accession	biosample_accession	sample_name	library_ID	title	library_strategy	library_source	library_selection	library_layout	platform	instrument_model	design_description	filetype	fasta_file	assembly	filename	filename2	filename3	filename4	filename5	filename6	filename7	filename8
SRR12089749	SRP268790	new	PRJNA641765	SAMN15366210	skin microbiome	1	skin microbiome	WGS	METAGENOMIC	RANDOM	paired	ILLUMINA	Illumina NovaSeq 6000	Genomic DNA was quality controlled and then used as input material for the preparation of sequen	fastq			S1322Nr1.1.fastq.gz	S1322Nr1.2.fastq.gz
SRR12089748	SRP268790	new	PRJNA641765	SAMN15366210	skin microbiome	2	skin microbiome	WGS	METAGENOMIC	RANDOM	paired	ILLUMINA	Illumina NovaSeq 6000	Genomic DNA was quality controlled and then used as input material for the preparation of sequen	fastq			S1322Nr2.1.fastq.gz	S1322Nr2.2.fastq.gz
SRR12089737	SRP268790	new	PRJNA641765	SAMN15366210	skin microbiome	3	skin microbiome	WGS	METAGENOMIC	RANDOM	paired	ILLUMINA	Illumina NovaSeq 6000	Genomic DNA was quality controlled and then used as input material for the preparation of sequen	fastq			S1322Nr3.1.fastq.gz	S1322Nr3.2.fastq.gz
SRR12089729	SRP268790	new	PRJNA641765	SAMN15366210	skin microbiome	4	skin microbiome	WGS	METAGENOMIC	RANDOM	paired	ILLUMINA	Illumina NovaSeq 6000	Genomic DNA was quality controlled and then used as input material for the preparation of sequen	fastq			S1322Nr4.1.fastq.gz	S1322Nr4.2.fastq.gz
SRR12089728	SRP268790	new	PRJNA641765	SAMN15366210	skin microbiome	5	skin microbiome	WGS	METAGENOMIC	RANDOM	paired	ILLUMINA	Illumina NovaSeq 6000	Genomic DNA was quality controlled and then used as input material for the preparation of sequen	fastq			S1322Nr5.1.fastq.gz	S1322Nr5.2.fastq.gz
SRR12089727	SRP268790	new	PRJNA641765	SAMN15366210	skin microbiome	6	skin microbiome	WGS	METAGENOMIC	RANDOM	paired	ILLUMINA	Illumina NovaSeq 6000	Genomic DNA was quality controlled and then used as input material for the preparation of sequen	fastq			S1322Nr6.1.fastq.gz	S1322Nr6.2.fastq.gz
SRR12089726	SRP268790	new	PRJNA641765	SAMN15366210	skin microbiome	7	skin microbiome	WGS	METAGENOMIC	RANDOM	paired	ILLUMINA	Illumina NovaSeq 6000	Genomic DNA was quality controlled and then used as input material for the preparation of sequen	fastq			S1322Nr7.1.fastq.gz	S1322Nr7.2.fastq.gz
SRR12089725	SRP268790	new	PRJNA641765	SAMN15366210	skin microbiome	8	skin microbiome	WGS	METAGENOMIC	RANDOM	paired	ILLUMINA	Illumina NovaSeq 6000	Genomic DNA was quality controlled and then used as input material for the preparation of sequen	fastq			S1322Nr8.1.fastq.gz	S1322Nr8.2.fastq.gz
SRR12089724	SRP268790	new	PRJNA641765	SAMN15366210	skin microbiome	9	skin microbiome	WGS	METAGENOMIC	RANDOM	paired	ILLUMINA	Illumina NovaSeq 6000	Genomic DNA was quality controlled and then used as input material for the preparation of sequen	fastq			S1322Nr9.1.fastq.gz	S1322Nr9.2.fastq.gz
SRR12089723	SRP268790	new	PRJNA641765	SAMN15366210	skin microbiome	10	skin microbiome	WGS	METAGENOMIC	RANDOM	paired	ILLUMINA	Illumina NovaSeq 6000	Genomic DNA was quality controlled and then used as input material for the preparation of sequen	fastq			S1322Nr10.1.fastq.gz	S1322Nr10.2.fastq.gz
SRR12089747	SRP268790	new	PRJNA641765	SAMN15366210	skin microbiome	11	skin microbiome	WGS	METAGENOMIC	RANDOM	paired	ILLUMINA	Illumina NovaSeq 6000	Genomic DNA was quality controlled and then used as input material for the preparation of sequen	fastq			S1322Nr11.1.fastq.gz	S1322Nr11.2.fastq.gz
SRR12089746	SRP268790	new	PRJNA641765	SAMN15366210	skin microbiome	12	skin microbiome	WGS	METAGENOMIC	RANDOM	paired	ILLUMINA	Illumina NovaSeq 6000	Genomic DNA was quality controlled and then used as input material for the preparation of sequen	fastq			S1322Nr12.1.fastq.gz	S1322Nr12.2.fastq.gz
SRR12089745	SRP268790	new	PRJNA641765	SAMN15366210	skin microbiome	13	skin microbiome	WGS	METAGENOMIC	RANDOM	paired	ILLUMINA	Illumina NovaSeq 6000	Genomic DNA was quality controlled and then used as input material for the preparation of sequen	fastq			S1322Nr13.1.fastq.gz	S1322Nr13.2.fastq.gz
SRR12089744	SRP268790	new	PRJNA641765	SAMN15366210	skin microbiome	14	skin microbiome	WGS	METAGENOMIC	RANDOM	paired	ILLUMINA	Illumina NovaSeq 6000	Genomic DNA was quality controlled and then used as input material for the preparation of sequen	fastq			S1322Nr14.1.fastq.gz	S1322Nr14.2.fastq.gz
SRR12089743	SRP268790	new	PRJNA641765	SAMN15366210	skin microbiome	15	skin microbiome	WGS	METAGENOMIC	RANDOM	paired	ILLUMINA	Illumina NovaSeq 6000	Genomic DNA was quality controlled and then used as input material for the preparation of sequen	fastq			S1322Nr15.1.fastq.gz	S1322Nr15.2.fastq.gz
SRR12089742	SRP268790	new	PRJNA641765	SAMN15366210	skin microbiome	16	skin microbiome	WGS	METAGENOMIC	RANDOM	paired	ILLUMINA	Illumina NovaSeq 6000	Genomic DNA was quality controlled and then used as input material for the preparation of sequen	fastq			S1322Nr16.1.fastq.gz	S1322Nr16.2.fastq.gz
SRR12089741	SRP268790	new	PRJNA641765	SAMN15366210	skin microbiome	17	skin microbiome	WGS	METAGENOMIC	RANDOM	paired	ILLUMINA	Illumina NovaSeq 6000	Genomic DNA was quality controlled and then used as input material for the preparation of sequen	fastq			S1322Nr17.1.fastq.gz	S1322Nr17.2.fastq.gz
SRR12089740	SRP268790	new	PRJNA641765	SAMN15366210	skin microbiome	18	skin microbiome	WGS	METAGENOMIC	RANDOM	paired	ILLUMINA	Illumina NovaSeq 6000	Genomic DNA was quality controlled and then used as input material for the preparation of sequen	fastq			S1322Nr18.1.fastq.gz	S1322Nr18.2.fastq.gz
SRR12089739	SRP268790	new	PRJNA641765	SAMN15366210	skin microbiome	19	skin microbiome	WGS	METAGENOMIC	RANDOM	paired	ILLUMINA	Illumina NovaSeq 6000	Genomic DNA was quality controlled and then used as input material for the preparation of sequen	fastq			S1322Nr19.1.fastq.gz	S1322Nr19.2.fastq.gz
SRR12089738	SRP268790	new	PRJNA641765	SAMN15366210	skin microbiome	20	skin microbiome	WGS	METAGENOMIC	RANDOM	paired	ILLUMINA	Illumina NovaSeq 6000	Genomic DNA was quality controlled and then used as input material for the preparation of sequen	fastq			S1322Nr20.1.fastq.gz	S1322Nr20.2.fastq.gz
SRR12089736	SRP268790	new	PRJNA641765	SAMN15366210	skin microbiome	21	skin microbiome	WGS	METAGENOMIC	RANDOM	paired	ILLUMINA	Illumina NovaSeq 6000	Genomic DNA was quality controlled and then used as input material for the preparation of sequen	fastq			S1322Nr21.1.fastq.gz	S1322Nr21.2.fastq.gz
SRR12089735	SRP268790	new	PRJNA641765	SAMN15366210	skin microbiome	22	skin microbiome	WGS	METAGENOMIC	RANDOM	paired	ILLUMINA	Illumina NovaSeq 6000	Genomic DNA was quality controlled and then used as input material for the preparation of sequen	fastq			S1322Nr22.1.fastq.gz	S1322Nr22.2.fastq.gz
SRR12089734	SRP268790	new	PRJNA641765	SAMN15366210	skin microbiome	23	skin microbiome	WGS	METAGENOMIC	RANDOM	paired	ILLUMINA	Illumina NovaSeq 6000	Genomic DNA was quality controlled and then used as input material for the preparation of sequen	fastq			S1322Nr24.1.fastq.gz	S1322Nr24.2.fastq.gz
SRR12089733	SRP268790	new	PRJNA641765	SAMN15366210	skin microbiome	24	skin microbiome	WGS	METAGENOMIC	RANDOM	paired	ILLUMINA	Illumina NovaSeq 6000	Genomic DNA was quality controlled and then used as input material for the preparation of sequen	fastq			S1322Nr25.1.fastq.gz	S1322Nr25.2.fastq.gz
SRR12089732	SRP268790	new	PRJNA641765	SAMN15366210	skin microbiome	25	skin microbiome	WGS	METAGENOMIC	RANDOM	paired	ILLUMINA	Illumina NovaSeq 6000	Genomic DNA was quality controlled and then used as input material for the preparation of sequen	fastq			S1322Nr26.1.fastq.gz	S1322Nr26.2.fastq.gz
SRR12089731	SRP268790	new	PRJNA641765	SAMN15366210	skin microbiome	26	skin microbiome	WGS	METAGENOMIC	RANDOM	paired	ILLUMINA	Illumina NovaSeq 6000	Genomic DNA was quality controlled and then used as input material for the preparation of sequen	fastq			S1322Nr27.1.fastq.gz	S1322Nr27.2.fastq.gz
SRR12089730	SRP268790	new	PRJNA641765	SAMN15366210	skin microbiome	27	skin microbiome	WGS	METAGENOMIC	RANDOM	paired	ILLUMINA	Illumina NovaSeq 6000	Genomic DNA was quality controlled and then used as input material for the preparation of sequen	fastq			S1322Nr28.1.fastq.gz	S1322Nr28.2.fastq.gz
